# Supplementary material for: A significant and persistent rise in the global burden of adolescent NAFLD and NASH estimated by BMI
Source: Front Public Health. 2024 Oct 25;12:1437432. doi: 10.3389/fpubh.2024.1437432 (PMC11544631; doi:10.3389/fpubh.2024.1437432)
Supplement: Supplementary File 1 — Interactive web pages for average NAFLD/NASH prevalence at the country/region level. [file Data_Sheet_1.zip]

Archive with 4 entries (4 files):
- Prevalence NASH country_Girls (all ages average).html
- Prevalence NAFLD country_Boys (all ages average).html
- Prevalence NAFLD country_Girls (all ages average).html
- Prevalence NASH country_Boys (all ages average).html
