# Supplementary material for: A significant and persistent rise in the global burden of adolescent NAFLD and NASH estimated by BMI
Source: Front Public Health. 2024 Oct 25;12:1437432. doi: 10.3389/fpubh.2024.1437432 (PMC11544631; doi:10.3389/fpubh.2024.1437432)
Supplement: Supplementary File 2 — Interactive web pages for NAFLD prevalence at the country/region level, stratified by age, and sex. [file Data_Sheet_2.zip]

Archive with 14 entries (14 files):
- Supplementary File 2/Prevalence NAFLD country_Boys_age12.html
- Supplementary File 2/Prevalence NAFLD country_Boys_age13.html
- Supplementary File 2/Prevalence NAFLD country_Boys_age14.html
- Supplementary File 2/Prevalence NAFLD country_Boys_age15.html
- Supplementary File 2/Prevalence NAFLD country_Boys_age16.html
- Supplementary File 2/Prevalence NAFLD country_Boys_age17.html
- Supplementary File 2/Prevalence NAFLD country_Boys_age18.html
- Supplementary File 2/Prevalence NAFLD country_Girls_age12.html
- Supplementary File 2/Prevalence NAFLD country_Girls_age13.html
- Supplementary File 2/Prevalence NAFLD country_Girls_age14.html
- Supplementary File 2/Prevalence NAFLD country_Girls_age15.html
- Supplementary File 2/Prevalence NAFLD country_Girls_age16.html
- Supplementary File 2/Prevalence NAFLD country_Girls_age17.html
- Supplementary File 2/Prevalence NAFLD country_Girls_age18.html
